# Supplementary material for: Economic difficulties and subsequent sleep problems: Evidence from British and Finnish occupational cohorts
Source: Sleep Med. 2012 Jun;13(6):680–5. doi: 10.1016/j.sleep.2011.10.036 (PMC3382711; doi:10.1016/j.sleep.2011.10.036)
Supplement: Conflicts of Interest — ICMJE Form for Disclosure of Potential Conflicts of Interest form. [file mmc1.zip]

Archive with 6 entries (6 files):
- COI form_OR.pdf
- COI form_TL.pdf
- COI form_EL.pdf
- COI form_JF.pdf
- COI form_MK.pdf
- COI form_MS.pdf
